# Supplementary material for: Artificial Intelligence-Assisted Image Analysis of Acetaminophen-Induced Acute Hepatic Injury in Sprague-Dawley Rats
Source: Diagnostics (Basel). 2022 Jun 16;12(6):1478. doi: 10.3390/diagnostics12061478 (PMC9222125; doi:10.3390/diagnostics12061478)
Supplement: Supplementary file 1 [file diagnostics-12-01478-s001.zip]

Archive with 1 entries (1 files):
- diagnostics-1766020-supplementary.pdf
